# Supplementary material for: Lattice defects in quinacridone
Source: Acta Crystallogr B Struct Sci Cryst Eng Mater. 2022 Sep 9;78(Pt 5):763–80. doi: 10.1107/S205252062200779X (PMC9533312; doi:10.1107/S205252062200779X)
Supplement: Supplementary file 1 [file b-78-00763-sup1.cif]

data_I
#alpha-I-quinacridone_Unit-cell-setting-for-lattice-defect-calculations
#==============================================================================

# PROCESSING SUMMARY (IUCr Office Use Only)

_journal_date_recd_electronic      2022-03-30
_journal_date_to_coeditor         ?
_journal_date_from_coeditor       ?
_journal_date_accepted     2022-08-02
_journal_date_printers_first      ?
_journal_date_printers_final      ?
_journal_date_proofs_out          ?
_journal_date_proofs_in           ?
_journal_coeditor_name            ?
_journal_coeditor_code      RA5112SUP1
_journal_coeditor_notes
; ?
;
_journal_paper_category      FA
_journal_techeditor_code      B220779
_iucr_compatibility_tag          ACTA95
_journal_techeditor_notes  
;
;
_journal_coden_ASTM               ?
_journal_name_full                ?
_journal_year                     ?
_journal_volume                   ?
_journal_issue                    ?
_journal_page_first               ?
_journal_page_last                ?
_journal_suppl_publ_number        ?
_journal_suppl_publ_pages         ?

#==============================================================================

_symmetry_cell_setting           triclinic
_symmetry_space_group_name_H-M   'P -1'
_symmetry_Int_Tables_number      2
_space_group_name_Hall           '-P 1'
loop_
_symmetry_equiv_pos_site_id
_symmetry_equiv_pos_as_xyz
1 x,y,z
2 -x,-y,-z
_cell_length_a                   3.8017(15)
_cell_length_b                   6.901(3)
_cell_length_c                   14.766(6)
_cell_angle_alpha                99.30(8)
_cell_angle_beta                 99.74(6)
_cell_angle_gamma                110.48(6)
_cell_volume                     346.67(11)
loop_
_atom_site_label
_atom_site_type_symbol
_atom_site_fract_x
_atom_site_fract_y
_atom_site_fract_z
_atom_site_U_iso_or_equiv
_atom_site_thermal_displace_type
C1 C 0.46611 0.28601 0.49611 0.0500 Uiso
C2 C 0.70403 0.60903 0.17059 0.0500 Uiso
C3 C 0.70147 0.48007 0.09875 0.0500 Uiso
C4 C 0.69451 0.27711 0.10453 0.0500 Uiso
C5 C 0.63696 0.20556 0.18514 0.0500 Uiso
C6 C 0.60349 0.33169 0.25514 0.0500 Uiso
C7 C 0.63043 0.53313 0.25095 0.0500 Uiso
C8 C 0.62651 0.67441 0.34183 0.0500 Uiso
C9 C 0.5687 0.5945 0.4233 0.0500 Uiso
C10 C 0.53175 0.37945 0.41936 0.0500 Uiso
H12 H 0.73379 0.74749 0.16799 0.0500 Uiso
H13 H 0.72778 0.52618 0.03838 0.0500 Uiso
H14 H 0.7037 0.1787 0.0477 0.0500 Uiso
H15 H 0.58786 0.06056 0.18336 0.0500 Uiso
H16 H 0.53638 0.12138 0.33818 0.0500 Uiso
H17 H 0.44601 0.14561 0.49211 0.0500 Uiso
N18 N 0.56514 0.25474 0.33842 0.0500 Uiso
O19 O 0.66269 0.87869 0.33989 0.0500 Uiso


###############################################  Commensurate Structure #####################
# alpha-I-quinacridone with lattice defect
# Model with commensurate structure (8+7+8 layers)
# Model name "alpha_7-8x1x3_stapelfehler_106_neuMatStud"
# after lattice-energy optimisation

data_commensurate-structure
_audit_creation_date              2022-02-18
_audit_creation_method            'Materials Studio'
_symmetry_space_group_name_H-M    'P1'
_symmetry_Int_Tables_number       1
_symmetry_cell_setting            triclinic
loop_
_symmetry_equiv_pos_as_xyz
  x,y,z
_cell_length_a                    31.0621
_cell_length_b                    6.9301
_cell_length_c                    45.0783
_cell_angle_alpha                 99.4129
_cell_angle_beta                  101.5896
_cell_angle_gamma                 116.5790
loop_
_atom_site_label
_atom_site_type_symbol
_atom_site_fract_x
_atom_site_fract_y
_atom_site_fract_z
_atom_site_U_iso_or_equiv
_atom_site_adp_type
_atom_site_occupancy
C1     C     0.08188   0.34219   0.17175   0.00000  Uiso   1.00
C2     C     0.06822   0.43396   0.28134   0.00000  Uiso   1.00
C3     C     0.06775   0.57262   0.30763   0.00000  Uiso   1.00
C4     C     0.07570   0.78903   0.30788   0.00000  Uiso   1.00
C5     C     0.08336   0.86461   0.28134   0.00000  Uiso   1.00
C6     C     0.08269   0.72509   0.25490   0.00000  Uiso   1.00
C7     C     0.07633   0.51117   0.25478   0.00000  Uiso   1.00
C8     C     0.07799   0.38655   0.22750   0.00000  Uiso   1.00
C9     C     0.08263   0.46460   0.20062   0.00000  Uiso   1.00
C10    C     0.08711   0.43463   0.14639   0.00000  Uiso   1.00
H11    H     0.06205   0.27687   0.28164   0.00000  Uiso   1.00
H12    H     0.06135   0.51485   0.32660   0.00000  Uiso   1.00
H13    H     0.07550   0.88973   0.32712   0.00000  Uiso   1.00
H14    H     0.08911   1.02054   0.28117   0.00000  Uiso   1.00
H15    H     0.08942   0.94390   0.23013   0.00000  Uiso   1.00
H16    H     0.07690   0.18421   0.16890   0.00000  Uiso   1.00
N17    N     0.08752   0.79978   0.22959   0.00000  Uiso   1.00
O18    O     0.07631   0.20170   0.22749   0.00000  Uiso   1.00
C19    C     0.09372   0.77380   0.17790   0.00000  Uiso   1.00
C20    C     0.10249   0.67255   0.06711   0.00000  Uiso   1.00
C21    C     0.10065   0.52970   0.04029   0.00000  Uiso   1.00
C22    C     0.09275   0.31347   0.04013   0.00000  Uiso   1.00
C23    C     0.08759   0.24267   0.06728   0.00000  Uiso   1.00
C24    C     0.09019   0.38572   0.09414   0.00000  Uiso   1.00
C25    C     0.09650   0.59949   0.09422   0.00000  Uiso   1.00
C26    C     0.09647   0.72725   0.12188   0.00000  Uiso   1.00
C27    C     0.09264   0.65078   0.14895   0.00000  Uiso   1.00
C28    C     0.08814   0.68069   0.20317   0.00000  Uiso   1.00
H29    H     0.10845   0.82916   0.06673   0.00000  Uiso   1.00
H30    H     0.10522   0.58408   0.02085   0.00000  Uiso   1.00
H31    H     0.09116   0.20931   0.02051   0.00000  Uiso   1.00
H32    H     0.08214   0.08737   0.06757   0.00000  Uiso   1.00
H33    H     0.08502   0.16987   0.11924   0.00000  Uiso   1.00
H34    H     0.09879   0.93194   0.18076   0.00000  Uiso   1.00
N35    N     0.08686   0.31390   0.11978   0.00000  Uiso   1.00
O36    O     0.09841   0.91268   0.12199   0.00000  Uiso   1.00
C37    C     0.20541   0.33790   0.17838   0.00000  Uiso   1.00
C38    C     0.19687   0.44075   0.28919   0.00000  Uiso   1.00
C39    C     0.19842   0.58347   0.31589   0.00000  Uiso   1.00
C40    C     0.20606   0.79920   0.31595   0.00000  Uiso   1.00
C41    C     0.21157   0.87031   0.28886   0.00000  Uiso   1.00
C42    C     0.20930   0.72745   0.26212   0.00000  Uiso   1.00
C43    C     0.20308   0.51391   0.26211   0.00000  Uiso   1.00
C44    C     0.20327   0.38615   0.23452   0.00000  Uiso   1.00
C45    C     0.20691   0.46197   0.20739   0.00000  Uiso   1.00
C46    C     0.21030   0.42945   0.15292   0.00000  Uiso   1.00
H47    H     0.19082   0.28403   0.28961   0.00000  Uiso   1.00
H48    H     0.19384   0.52926   0.33533   0.00000  Uiso   1.00
H49    H     0.20730   0.90292   0.33547   0.00000  Uiso   1.00
H50    H     0.21712   1.02573   0.28854   0.00000  Uiso   1.00
H51    H     0.21463   0.94326   0.23699   0.00000  Uiso   1.00
H52    H     0.20032   0.17976   0.17556   0.00000  Uiso   1.00
N53    N     0.21279   0.79927   0.23649   0.00000  Uiso   1.00
O54    O     0.20148   0.20108   0.23449   0.00000  Uiso   1.00
C55    C     0.21741   0.76976   0.18445   0.00000  Uiso   1.00
C56    C     0.22551   0.66640   0.07356   0.00000  Uiso   1.00
C57    C     0.22350   0.52303   0.04674   0.00000  Uiso   1.00
C58    C     0.21571   0.30701   0.04664   0.00000  Uiso   1.00
C59    C     0.21066   0.23663   0.07383   0.00000  Uiso   1.00
C60    C     0.21319   0.37978   0.10064   0.00000  Uiso   1.00
C61    C     0.21952   0.59352   0.10068   0.00000  Uiso   1.00
C62    C     0.21955   0.72158   0.12833   0.00000  Uiso   1.00
C63    C     0.21591   0.64570   0.15545   0.00000  Uiso   1.00
C64    C     0.21247   0.67811   0.20989   0.00000  Uiso   1.00
H65    H     0.23160   0.82320   0.07317   0.00000  Uiso   1.00
H66    H     0.22786   0.57696   0.02726   0.00000  Uiso   1.00
H67    H     0.21407   0.20257   0.02703   0.00000  Uiso   1.00
H68    H     0.20529   0.08154   0.07416   0.00000  Uiso   1.00
H69    H     0.20797   0.16406   0.12576   0.00000  Uiso   1.00
H70    H     0.22250   0.92792   0.18727   0.00000  Uiso   1.00
N71    N     0.20986   0.30817   0.12629   0.00000  Uiso   1.00
O72    O     0.22146   0.90692   0.12841   0.00000  Uiso   1.00
C73    C     0.32822   0.33319   0.18229   0.00000  Uiso   1.00
C74    C     0.32400   0.44549   0.29408   0.00000  Uiso   1.00
C75    C     0.32739   0.59184   0.32114   0.00000  Uiso   1.00
C76    C     0.33492   0.80723   0.32105   0.00000  Uiso   1.00
C77    C     0.33865   0.87464   0.29353   0.00000  Uiso   1.00
C78    C     0.33487   0.72875   0.26653   0.00000  Uiso   1.00
C79    C     0.32862   0.51525   0.26660   0.00000  Uiso   1.00
C80    C     0.32745   0.38463   0.23873   0.00000  Uiso   1.00
C81    C     0.33033   0.45864   0.21141   0.00000  Uiso   1.00
C82    C     0.33305   0.42424   0.15677   0.00000  Uiso   1.00
H83    H     0.31794   0.28889   0.29459   0.00000  Uiso   1.00
H84    H     0.32431   0.54070   0.34095   0.00000  Uiso   1.00
H85    H     0.33742   0.91351   0.34080   0.00000  Uiso   1.00
H86    H     0.34412   1.02983   0.29313   0.00000  Uiso   1.00
H87    H     0.33900   0.94195   0.24110   0.00000  Uiso   1.00
H88    H     0.32293   0.17470   0.17947   0.00000  Uiso   1.00
N89    N     0.33721   0.79809   0.24064   0.00000  Uiso   1.00
O90    O     0.32545   0.19915   0.23868   0.00000  Uiso   1.00
C91    C     0.34051   0.76544   0.18831   0.00000  Uiso   1.00
C92    C     0.35043   0.66508   0.07788   0.00000  Uiso   1.00
C93    C     0.34943   0.52347   0.05129   0.00000  Uiso   1.00
C94    C     0.34126   0.30678   0.05107   0.00000  Uiso   1.00
C95    C     0.33488   0.23389   0.07795   0.00000  Uiso   1.00
C96    C     0.33672   0.37577   0.10463   0.00000  Uiso   1.00
C97    C     0.34330   0.59000   0.10473   0.00000  Uiso   1.00
C98    C     0.34276   0.71707   0.13222   0.00000  Uiso   1.00
C99    C     0.33883   0.64077   0.15929   0.00000  Uiso   1.00
C100   C     0.33602   0.67498   0.21388   0.00000  Uiso   1.00
H101   H     0.35686   0.82256   0.07759   0.00000  Uiso   1.00
H102   H     0.35493   0.57941   0.03207   0.00000  Uiso   1.00
H103   H     0.34042   0.20392   0.03162   0.00000  Uiso   1.00
H104   H     0.32919   0.07813   0.07819   0.00000  Uiso   1.00
H105   H     0.33075   0.15879   0.12963   0.00000  Uiso   1.00
H106   H     0.34568   0.92372   0.19109   0.00000  Uiso   1.00
N107   N     0.33272   0.30302   0.13016   0.00000  Uiso   1.00
O108   O     0.34467   0.90241   0.13228   0.00000  Uiso   1.00
C109   C     0.45180   0.33052   0.18136   0.00000  Uiso   1.00
C110   C     0.44883   0.44837   0.29348   0.00000  Uiso   1.00
C111   C     0.45342   0.59758   0.32068   0.00000  Uiso   1.00
C112   C     0.46079   0.81245   0.32037   0.00000  Uiso   1.00
C113   C     0.46353   0.87710   0.29257   0.00000  Uiso   1.00
C114   C     0.45872   0.72864   0.26547   0.00000  Uiso   1.00
C115   C     0.45247   0.51534   0.26570   0.00000  Uiso   1.00
C116   C     0.45062   0.38261   0.23775   0.00000  Uiso   1.00
C117   C     0.45352   0.45584   0.21036   0.00000  Uiso   1.00
C118   C     0.45699   0.42136   0.15583   0.00000  Uiso   1.00
H119   H     0.44274   0.29189   0.29413   0.00000  Uiso   1.00
H120   H     0.45126   0.54891   0.34077   0.00000  Uiso   1.00
H121   H     0.46388   0.92030   0.34017   0.00000  Uiso   1.00
H122   H     0.46903   1.03222   0.29205   0.00000  Uiso   1.00
H123   H     0.46146   0.93844   0.23965   0.00000  Uiso   1.00
H124   H     0.44655   0.17226   0.17863   0.00000  Uiso   1.00
N125   N     0.46030   0.79588   0.23937   0.00000  Uiso   1.00
O126   O     0.44797   0.19594   0.23771   0.00000  Uiso   1.00
C127   C     0.46327   0.76078   0.18696   0.00000  Uiso   1.00
C128   C     0.47654   0.66498   0.07730   0.00000  Uiso   1.00
C129   C     0.47628   0.52438   0.05090   0.00000  Uiso   1.00
C130   C     0.46818   0.30790   0.05075   0.00000  Uiso   1.00
C131   C     0.46110   0.23417   0.07750   0.00000  Uiso   1.00
C132   C     0.46216   0.37493   0.10400   0.00000  Uiso   1.00
C133   C     0.46862   0.58884   0.10398   0.00000  Uiso   1.00
C134   C     0.46697   0.71410   0.13119   0.00000  Uiso   1.00
C135   C     0.46240   0.63709   0.15816   0.00000  Uiso   1.00
C136   C     0.45895   0.67160   0.21264   0.00000  Uiso   1.00
H137   H     0.48311   0.82264   0.07698   0.00000  Uiso   1.00
H138   H     0.48237   0.58104   0.03179   0.00000  Uiso   1.00
H139   H     0.46797   0.20605   0.03145   0.00000  Uiso   1.00
H140   H     0.45541   0.07842   0.07777   0.00000  Uiso   1.00
H141   H     0.45559   0.15726   0.12895   0.00000  Uiso   1.00
H142   H     0.46805   0.91819   0.18954   0.00000  Uiso   1.00
N143   N     0.45740   0.30112   0.12941   0.00000  Uiso   1.00
O144   O     0.46853   0.89855   0.13105   0.00000  Uiso   1.00
C145   C     0.57977   0.32426   0.15872   0.00000  Uiso   1.00
C146   C     0.56931   0.42233   0.26906   0.00000  Uiso   1.00
C147   C     0.57251   0.56739   0.29617   0.00000  Uiso   1.00
C148   C     0.58068   0.78421   0.29643   0.00000  Uiso   1.00
C149   C     0.58507   0.85395   0.26912   0.00000  Uiso   1.00
C150   C     0.58189   0.71008   0.24211   0.00000  Uiso   1.00
C151   C     0.57530   0.49575   0.24196   0.00000  Uiso   1.00
C152   C     0.57558   0.36843   0.21438   0.00000  Uiso   1.00
C153   C     0.58005   0.44608   0.18746   0.00000  Uiso   1.00
C154   C     0.58571   0.41746   0.13349   0.00000  Uiso   1.00
H155   H     0.56252   0.26420   0.26926   0.00000  Uiso   1.00
H156   H     0.56857   0.51355   0.31570   0.00000  Uiso   1.00
H157   H     0.58294   0.88942   0.31623   0.00000  Uiso   1.00
H158   H     0.59064   1.00961   0.26891   0.00000  Uiso   1.00
H159   H     0.58702   0.92587   0.21695   0.00000  Uiso   1.00
H160   H     0.57482   0.16647   0.15597   0.00000  Uiso   1.00
N161   N     0.58537   0.78228   0.21648   0.00000  Uiso   1.00
O162   O     0.57357   0.18288   0.21430   0.00000  Uiso   1.00
C163   C     0.59107   0.75458   0.16463   0.00000  Uiso   1.00
C164   C     0.60756   0.66653   0.05572   0.00000  Uiso   1.00
C165   C     0.60826   0.52780   0.02956   0.00000  Uiso   1.00
C166   C     0.59945   0.31003   0.02913   0.00000  Uiso   1.00
C167   C     0.59102   0.23334   0.05550   0.00000  Uiso   1.00
C168   C     0.59184   0.37347   0.08194   0.00000  Uiso   1.00
C169   C     0.59862   0.58812   0.08210   0.00000  Uiso   1.00
C170   C     0.59656   0.71255   0.10922   0.00000  Uiso   1.00
C171   C     0.59110   0.63328   0.13595   0.00000  Uiso   1.00
C172   C     0.58544   0.66191   0.18994   0.00000  Uiso   1.00
H173   H     0.61427   0.82458   0.05551   0.00000  Uiso   1.00
H174   H     0.61538   0.58639   0.01073   0.00000  Uiso   1.00
H175   H     0.59978   0.20958   0.00991   0.00000  Uiso   1.00
H176   H     0.58474   0.07640   0.05556   0.00000  Uiso   1.00
H177   H     0.58535   0.15545   0.10683   0.00000  Uiso   1.00
H178   H     0.59606   0.91249   0.16741   0.00000  Uiso   1.00
N179   N     0.58667   0.29839   0.10720   0.00000  Uiso   1.00
O180   O     0.59881   0.89850   0.10924   0.00000  Uiso   1.00
C181   C     0.70646   0.33123   0.15457   0.00000  Uiso   1.00
C182   C     0.69038   0.41364   0.26349   0.00000  Uiso   1.00
C183   C     0.69140   0.55342   0.29029   0.00000  Uiso   1.00
C184   C     0.70041   0.77206   0.29108   0.00000  Uiso   1.00
C185   C     0.70736   0.84826   0.26449   0.00000  Uiso   1.00
C186   C     0.70581   0.70867   0.23765   0.00000  Uiso   1.00
C187   C     0.69873   0.49311   0.23712   0.00000  Uiso   1.00
C188   C     0.70042   0.36952   0.20978   0.00000  Uiso   1.00
C189   C     0.70618   0.45097   0.18327   0.00000  Uiso   1.00
C190   C     0.71290   0.42676   0.12958   0.00000  Uiso   1.00
H191   H     0.68335   0.25467   0.26333   0.00000  Uiso   1.00
H192   H     0.68512   0.49425   0.30916   0.00000  Uiso   1.00
H193   H     0.70131   0.87372   0.31072   0.00000  Uiso   1.00
H194   H     0.71335   1.00499   0.26462   0.00000  Uiso   1.00
H195   H     0.71277   0.92929   0.21309   0.00000  Uiso   1.00
H196   H     0.70136   0.17293   0.15160   0.00000  Uiso   1.00
N197   N     0.71090   0.78511   0.21248   0.00000  Uiso   1.00
O198   O     0.69815   0.18323   0.20948   0.00000  Uiso   1.00
C199   C     0.71850   0.76342   0.16108   0.00000  Uiso   1.00
C200   C     0.73236   0.67486   0.05148   0.00000  Uiso   1.00
C201   C     0.73085   0.53334   0.02465   0.00000  Uiso   1.00
C202   C     0.72230   0.31575   0.02416   0.00000  Uiso   1.00
C203   C     0.71599   0.24163   0.05096   0.00000  Uiso   1.00
C204   C     0.71812   0.38313   0.07781   0.00000  Uiso   1.00
C205   C     0.72498   0.59815   0.07818   0.00000  Uiso   1.00
C206   C     0.72392   0.72343   0.10564   0.00000  Uiso   1.00
C207   C     0.71858   0.64329   0.13231   0.00000  Uiso   1.00
C208   C     0.71193   0.66766   0.18606   0.00000  Uiso   1.00
H209   H     0.73902   0.83296   0.05140   0.00000  Uiso   1.00
H210   H     0.73615   0.58974   0.00543   0.00000  Uiso   1.00
H211   H     0.72108   0.21301   0.00453   0.00000  Uiso   1.00
H212   H     0.70993   0.08495   0.05095   0.00000  Uiso   1.00
H213   H     0.71198   0.16461   0.10263   0.00000  Uiso   1.00
H214   H     0.72371   0.92192   0.16409   0.00000  Uiso   1.00
N215   N     0.71364   0.30832   0.10314   0.00000  Uiso   1.00
O216   O     0.72626   0.90979   0.10589   0.00000  Uiso   1.00
C217   C     0.83278   0.34108   0.15694   0.00000  Uiso   1.00
C218   C     0.81312   0.41728   0.26489   0.00000  Uiso   1.00
C219   C     0.81100   0.55186   0.29085   0.00000  Uiso   1.00
C220   C     0.82045   0.77118   0.29182   0.00000  Uiso   1.00
C221   C     0.83025   0.85235   0.26597   0.00000  Uiso   1.00
C222   C     0.83054   0.71580   0.23960   0.00000  Uiso   1.00
C223   C     0.82348   0.50028   0.23907   0.00000  Uiso   1.00
C224   C     0.82646   0.37901   0.21208   0.00000  Uiso   1.00
C225   C     0.83252   0.46091   0.18563   0.00000  Uiso   1.00
C226   C     0.83886   0.43602   0.13188   0.00000  Uiso   1.00
H227   H     0.80632   0.25868   0.26477   0.00000  Uiso   1.00
H228   H     0.80184   0.48828   0.30896   0.00000  Uiso   1.00
H229   H     0.81934   0.86910   0.31096   0.00000  Uiso   1.00
H230   H     0.83652   1.00957   0.26617   0.00000  Uiso   1.00
H231   H     0.83879   0.93865   0.21535   0.00000  Uiso   1.00
H232   H     0.82774   0.18288   0.15398   0.00000  Uiso   1.00
N233   N     0.83675   0.79415   0.21469   0.00000  Uiso   1.00
O234   O     0.82455   0.19354   0.21190   0.00000  Uiso   1.00
C235   C     0.84480   0.77335   0.16343   0.00000  Uiso   1.00
C236   C     0.85596   0.67925   0.05320   0.00000  Uiso   1.00
C237   C     0.85419   0.53709   0.02634   0.00000  Uiso   1.00
C238   C     0.84603   0.32024   0.02599   0.00000  Uiso   1.00
C239   C     0.84052   0.24791   0.05299   0.00000  Uiso   1.00
C240   C     0.84300   0.39022   0.07988   0.00000  Uiso   1.00
C241   C     0.84951   0.60456   0.08014   0.00000  Uiso   1.00
C242   C     0.84909   0.73112   0.10775   0.00000  Uiso   1.00
C243   C     0.84448   0.65244   0.13459   0.00000  Uiso   1.00
C244   C     0.83822   0.67751   0.18840   0.00000  Uiso   1.00
H245   H     0.86212   0.83638   0.05296   0.00000  Uiso   1.00
H246   H     0.85894   0.59242   0.00700   0.00000  Uiso   1.00
H247   H     0.84447   0.21662   0.00632   0.00000  Uiso   1.00
H248   H     0.83481   0.09199   0.05311   0.00000  Uiso   1.00
H249   H     0.83741   0.17287   0.10482   0.00000  Uiso   1.00
H250   H     0.84996   0.93176   0.16644   0.00000  Uiso   1.00
N251   N     0.83918   0.31680   0.10536   0.00000  Uiso   1.00
O252   O     0.85126   0.91712   0.10798   0.00000  Uiso   1.00
C253   C     0.95747   0.34499   0.16579   0.00000  Uiso   1.00
C254   C     0.93951   0.42760   0.27430   0.00000  Uiso   1.00
C255   C     0.93733   0.56285   0.30018   0.00000  Uiso   1.00
C256   C     0.94584   0.78031   0.30068   0.00000  Uiso   1.00
C257   C     0.95538   0.85982   0.27468   0.00000  Uiso   1.00
C258   C     0.95582   0.72265   0.24845   0.00000  Uiso   1.00
C259   C     0.94919   0.50813   0.24819   0.00000  Uiso   1.00
C260   C     0.95193   0.38577   0.22117   0.00000  Uiso   1.00
C261   C     0.95752   0.46590   0.19453   0.00000  Uiso   1.00
C262   C     0.96318   0.43860   0.14057   0.00000  Uiso   1.00
H263   H     0.93327   0.27025   0.27449   0.00000  Uiso   1.00
H264   H     0.92913   0.50174   0.31864   0.00000  Uiso   1.00
H265   H     0.94449   0.87853   0.31967   0.00000  Uiso   1.00
H266   H     0.96145   1.01645   0.27467   0.00000  Uiso   1.00
H267   H     0.96363   0.94379   0.22397   0.00000  Uiso   1.00
H268   H     0.95254   0.18705   0.16291   0.00000  Uiso   1.00
N269   N     0.96173   0.79964   0.22341   0.00000  Uiso   1.00
O270   O     0.95016   0.20069   0.22112   0.00000  Uiso   1.00
C271   C     0.96928   0.77660   0.17203   0.00000  Uiso   1.00
C272   C     0.97924   0.67842   0.06149   0.00000  Uiso   1.00
C273   C     0.97755   0.53605   0.03468   0.00000  Uiso   1.00
C274   C     0.96976   0.31994   0.03451   0.00000  Uiso   1.00
C275   C     0.96451   0.24879   0.06163   0.00000  Uiso   1.00
C276   C     0.96685   0.39118   0.08844   0.00000  Uiso   1.00
C277   C     0.97309   0.60486   0.08855   0.00000  Uiso   1.00
C278   C     0.97280   0.73193   0.11617   0.00000  Uiso   1.00
C279   C     0.96866   0.65467   0.14315   0.00000  Uiso   1.00
C280   C     0.96308   0.68213   0.19714   0.00000  Uiso   1.00
H281   H     0.98519   0.83505   0.06113   0.00000  Uiso   1.00
H282   H     0.98215   0.59065   0.01526   0.00000  Uiso   1.00
H283   H     0.96829   0.21609   0.01491   0.00000  Uiso   1.00
H284   H     0.95914   0.09363   0.06190   0.00000  Uiso   1.00
H285   H     0.96142   0.17465   0.11346   0.00000  Uiso   1.00
H286   H     0.97436   0.93478   0.17493   0.00000  Uiso   1.00
N287   N     0.96329   0.31874   0.11402   0.00000  Uiso   1.00
O288   O     0.97469   0.91728   0.11628   0.00000  Uiso   1.00
C289   C     0.05801   0.28657   0.49655   0.00000  Uiso   1.00
C290   C    -0.00194   0.27761   0.59165   0.00000  Uiso   1.00
C291   C    -0.01182   0.39585   0.61531   0.00000  Uiso   1.00
C292   C    -0.00297   0.61493   0.61671   0.00000  Uiso   1.00
C293   C     0.01508   0.71391   0.59381   0.00000  Uiso   1.00
C294   C     0.02413   0.59533   0.56994   0.00000  Uiso   1.00
C295   C     0.01711   0.37939   0.56900   0.00000  Uiso   1.00
C296   C     0.02978   0.27863   0.54507   0.00000  Uiso   1.00
C297   C     0.04619   0.38236   0.52192   0.00000  Uiso   1.00
C298   C     0.07454   0.40311   0.47484   0.00000  Uiso   1.00
H299   H    -0.00910   0.11779   0.59099   0.00000  Uiso   1.00
H300   H    -0.02570   0.32118   0.63156   0.00000  Uiso   1.00
H301   H    -0.01007   0.70057   0.63407   0.00000  Uiso   1.00
H302   H     0.02144   0.87189   0.59445   0.00000  Uiso   1.00
H303   H     0.04072   0.83615   0.54845   0.00000  Uiso   1.00
H304   H     0.05399   0.13030   0.49353   0.00000  Uiso   1.00
N305   N     0.03931   0.69294   0.54794   0.00000  Uiso   1.00
O306   O     0.02753   0.09248   0.54484   0.00000  Uiso   1.00
C307   C     0.06735   0.71361   0.50297   0.00000  Uiso   1.00
C308   C     0.12730   0.72258   0.40787   0.00000  Uiso   1.00
C309   C     0.13718   0.60434   0.38421   0.00000  Uiso   1.00
C310   C     0.12832   0.38525   0.38282   0.00000  Uiso   1.00
C311   C     0.11028   0.28627   0.40571   0.00000  Uiso   1.00
C312   C     0.10123   0.40486   0.42959   0.00000  Uiso   1.00
C313   C     0.10825   0.62080   0.43052   0.00000  Uiso   1.00
C314   C     0.09558   0.72155   0.45446   0.00000  Uiso   1.00
C315   C     0.07917   0.61782   0.47760   0.00000  Uiso   1.00
C316   C     0.05082   0.59707   0.52468   0.00000  Uiso   1.00
H317   H     0.13446   0.88240   0.40854   0.00000  Uiso   1.00
H318   H     0.15105   0.67901   0.36796   0.00000  Uiso   1.00
H319   H     0.13543   0.29962   0.36546   0.00000  Uiso   1.00
H320   H     0.10392   0.12830   0.40507   0.00000  Uiso   1.00
H321   H     0.08463   0.16404   0.45107   0.00000  Uiso   1.00
H322   H     0.07137   0.86989   0.50599   0.00000  Uiso   1.00
N323   N     0.08604   0.30725   0.45159   0.00000  Uiso   1.00
O324   O     0.09783   0.90770   0.45468   0.00000  Uiso   1.00
C325   C     0.19667   0.31364   0.50640   0.00000  Uiso   1.00
C326   C     0.13458   0.29904   0.60064   0.00000  Uiso   1.00
C327   C     0.12342   0.41451   0.62383   0.00000  Uiso   1.00
C328   C     0.13249   0.63407   0.62541   0.00000  Uiso   1.00
C329   C     0.15179   0.73591   0.60305   0.00000  Uiso   1.00
C330   C     0.16169   0.61932   0.57946   0.00000  Uiso   1.00
C331   C     0.15466   0.40327   0.57845   0.00000  Uiso   1.00
C332   C     0.16810   0.30437   0.55478   0.00000  Uiso   1.00
C333   C     0.18476   0.40897   0.53176   0.00000  Uiso   1.00
C334   C     0.21280   0.42966   0.48456   0.00000  Uiso   1.00
H335   H     0.12741   0.13909   0.59989   0.00000  Uiso   1.00
H336   H     0.10840   0.33751   0.63960   0.00000  Uiso   1.00
H337   H     0.12453   0.71765   0.64248   0.00000  Uiso   1.00
H338   H     0.15828   0.89423   0.60382   0.00000  Uiso   1.00
H339   H     0.17877   0.86147   0.55820   0.00000  Uiso   1.00
H340   H     0.19278   0.15761   0.50339   0.00000  Uiso   1.00
N341   N     0.17746   0.71845   0.55770   0.00000  Uiso   1.00
O342   O     0.16600   0.11853   0.55459   0.00000  Uiso   1.00
C343   C     0.20566   0.74001   0.51279   0.00000  Uiso   1.00
C344   C     0.26335   0.74512   0.41675   0.00000  Uiso   1.00
C345   C     0.27252   0.62562   0.39281   0.00000  Uiso   1.00
C346   C     0.26392   0.40699   0.39153   0.00000  Uiso   1.00
C347   C     0.24679   0.30976   0.41478   0.00000  Uiso   1.00
C348   C     0.23835   0.42947   0.43888   0.00000  Uiso   1.00
C349   C     0.24514   0.64498   0.43975   0.00000  Uiso   1.00
C350   C     0.23306   0.74673   0.46394   0.00000  Uiso   1.00
C351   C     0.21725   0.64404   0.48730   0.00000  Uiso   1.00
C352   C     0.18925   0.62343   0.53453   0.00000  Uiso   1.00
H353   H     0.27038   0.90467   0.41736   0.00000  Uiso   1.00
H354   H     0.28570   0.69900   0.37629   0.00000  Uiso   1.00
H355   H     0.27051   0.32034   0.37398   0.00000  Uiso   1.00
H356   H     0.24058   0.15210   0.41421   0.00000  Uiso   1.00
H357   H     0.22249   0.18995   0.46060   0.00000  Uiso   1.00
H358   H     0.20958   0.89606   0.51580   0.00000  Uiso   1.00
N359   N     0.22387   0.33312   0.46113   0.00000  Uiso   1.00
O360   O     0.23516   0.93263   0.46416   0.00000  Uiso   1.00
C361   C     0.33733   0.33351   0.51380   0.00000  Uiso   1.00
C362   C     0.27439   0.31199   0.60771   0.00000  Uiso   1.00
C363   C     0.26151   0.42317   0.63032   0.00000  Uiso   1.00
C364   C     0.27079   0.64339   0.63226   0.00000  Uiso   1.00
C365   C     0.29137   0.74899   0.61054   0.00000  Uiso   1.00
C366   C     0.30217   0.63512   0.58717   0.00000  Uiso   1.00
C367   C     0.29549   0.41947   0.58605   0.00000  Uiso   1.00
C368   C     0.30950   0.32280   0.56250   0.00000  Uiso   1.00
C369   C     0.32568   0.42781   0.53940   0.00000  Uiso   1.00
C370   C     0.35244   0.44905   0.49172   0.00000  Uiso   1.00
H371   H     0.26728   0.15195   0.60682   0.00000  Uiso   1.00
H372   H     0.24500   0.34255   0.64538   0.00000  Uiso   1.00
H373   H     0.26196   0.72453   0.64909   0.00000  Uiso   1.00
H374   H     0.29801   0.90778   0.61155   0.00000  Uiso   1.00
H375   H     0.31908   0.87838   0.56612   0.00000  Uiso   1.00
H376   H     0.33388   0.17833   0.51075   0.00000  Uiso   1.00
N377   N     0.31803   0.73571   0.56555   0.00000  Uiso   1.00
O378   O     0.30779   0.13775   0.56236   0.00000  Uiso   1.00
C379   C     0.34505   0.75754   0.52028   0.00000  Uiso   1.00
C380   C     0.39975   0.76234   0.42302   0.00000  Uiso   1.00
C381   C     0.40796   0.64220   0.39856   0.00000  Uiso   1.00
C382   C     0.39972   0.42401   0.39721   0.00000  Uiso   1.00
C383   C     0.38389   0.32793   0.42085   0.00000  Uiso   1.00
C384   C     0.37635   0.44821   0.44542   0.00000  Uiso   1.00
C385   C     0.38273   0.66321   0.44638   0.00000  Uiso   1.00
C386   C     0.37114   0.76467   0.47093   0.00000  Uiso   1.00
C387   C     0.35631   0.66238   0.49453   0.00000  Uiso   1.00
C388   C     0.32960   0.64124   0.54220   0.00000  Uiso   1.00
H389   H     0.40658   0.92164   0.42369   0.00000  Uiso   1.00
H390   H     0.42025   0.71496   0.38176   0.00000  Uiso   1.00
H391   H     0.40561   0.33684   0.37930   0.00000  Uiso   1.00
H392   H     0.37785   0.17046   0.42019   0.00000  Uiso   1.00
H393   H     0.36156   0.20936   0.46727   0.00000  Uiso   1.00
H394   H     0.34837   0.91246   0.52326   0.00000  Uiso   1.00
N395   N     0.36284   0.35238   0.46792   0.00000  Uiso   1.00
O396   O     0.37257   0.94937   0.47116   0.00000  Uiso   1.00
C397   C     0.48858   0.31235   0.49788   0.00000  Uiso   1.00
C398   C     0.43165   0.28864   0.59418   0.00000  Uiso   1.00
C399   C     0.42125   0.40114   0.61821   0.00000  Uiso   1.00
C400   C     0.42934   0.61986   0.62026   0.00000  Uiso   1.00
C401   C     0.44671   0.72297   0.59750   0.00000  Uiso   1.00
C402   C     0.45561   0.60870   0.57303   0.00000  Uiso   1.00
C403   C     0.44991   0.39430   0.57163   0.00000  Uiso   1.00
C404   C     0.46273   0.29847   0.54727   0.00000  Uiso   1.00
C405   C     0.47722   0.40380   0.52387   0.00000  Uiso   1.00
C406   C     0.50220   0.42863   0.47566   0.00000  Uiso   1.00
H407   H     0.42515   0.12934   0.59309   0.00000  Uiso   1.00
H408   H     0.40729   0.32186   0.63408   0.00000  Uiso   1.00
H409   H     0.42217   0.70213   0.63800   0.00000  Uiso   1.00
H410   H     0.45269   0.88088   0.59869   0.00000  Uiso   1.00
H411   H     0.47025   0.85090   0.55170   0.00000  Uiso   1.00
H412   H     0.48629   0.15936   0.49477   0.00000  Uiso   1.00
N413   N     0.46937   0.70846   0.55090   0.00000  Uiso   1.00
O414   O     0.46196   0.11488   0.54686   0.00000  Uiso   1.00
C415   C     0.49360   0.73137   0.50466   0.00000  Uiso   1.00
C416   C     0.54811   0.74888   0.40736   0.00000  Uiso   1.00
C417   C     0.55781   0.63467   0.38312   0.00000  Uiso   1.00
C418   C     0.55068   0.41788   0.38155   0.00000  Uiso   1.00
C419   C     0.53439   0.31755   0.40478   0.00000  Uiso   1.00
C420   C     0.52572   0.43274   0.42925   0.00000  Uiso   1.00
C421   C     0.53099   0.64610   0.43040   0.00000  Uiso   1.00
C422   C     0.51888   0.74374   0.45501   0.00000  Uiso   1.00
C423   C     0.50488   0.63980   0.47863   0.00000  Uiso   1.00
C424   C     0.47995   0.61508   0.52689   0.00000  Uiso   1.00
H425   H     0.55423   0.90723   0.40820   0.00000  Uiso   1.00
H426   H     0.57035   0.71096   0.36667   0.00000  Uiso   1.00
H427   H     0.55764   0.33470   0.36380   0.00000  Uiso   1.00
H428   H     0.52897   0.16092   0.40389   0.00000  Uiso   1.00
H429   H     0.51190   0.19257   0.45093   0.00000  Uiso   1.00
H430   H     0.49577   0.88410   0.50773   0.00000  Uiso   1.00
N431   N     0.51257   0.33450   0.45161   0.00000  Uiso   1.00
O432   O     0.51985   0.92768   0.45542   0.00000  Uiso   1.00
C433   C     0.63176   0.26880   0.49486   0.00000  Uiso   1.00
C434   C     0.57725   0.25129   0.59216   0.00000  Uiso   1.00
C435   C     0.56755   0.36551   0.61639   0.00000  Uiso   1.00
C436   C     0.57468   0.58230   0.61796   0.00000  Uiso   1.00
C437   C     0.59097   0.68263   0.59474   0.00000  Uiso   1.00
C438   C     0.59964   0.56743   0.57026   0.00000  Uiso   1.00
C439   C     0.59438   0.35407   0.56911   0.00000  Uiso   1.00
C440   C     0.60648   0.25643   0.54450   0.00000  Uiso   1.00
C441   C     0.62048   0.36037   0.52089   0.00000  Uiso   1.00
C442   C     0.64541   0.38509   0.47262   0.00000  Uiso   1.00
H443   H     0.57113   0.09294   0.59131   0.00000  Uiso   1.00
H444   H     0.55501   0.28921   0.63284   0.00000  Uiso   1.00
H445   H     0.56772   0.66548   0.63572   0.00000  Uiso   1.00
H446   H     0.59639   0.83925   0.59562   0.00000  Uiso   1.00
H447   H     0.61346   0.80760   0.54859   0.00000  Uiso   1.00
H448   H     0.62959   0.11607   0.49178   0.00000  Uiso   1.00
N449   N     0.61279   0.66567   0.54791   0.00000  Uiso   1.00
O450   O     0.60551   0.07249   0.54409   0.00000  Uiso   1.00
C451   C     0.63678   0.68782   0.50164   0.00000  Uiso   1.00
C452   C     0.69372   0.71154   0.40533   0.00000  Uiso   1.00
C453   C     0.70412   0.59904   0.38131   0.00000  Uiso   1.00
C454   C     0.69603   0.38032   0.37925   0.00000  Uiso   1.00
C455   C     0.67866   0.27720   0.40202   0.00000  Uiso   1.00
C456   C     0.66975   0.39147   0.42648   0.00000  Uiso   1.00
C457   C     0.67546   0.60587   0.42788   0.00000  Uiso   1.00
C458   C     0.66263   0.70170   0.45224   0.00000  Uiso   1.00
C459   C     0.64814   0.59638   0.47565   0.00000  Uiso   1.00
C460   C     0.62316   0.57154   0.52386   0.00000  Uiso   1.00
H461   H     0.70022   0.87084   0.40643   0.00000  Uiso   1.00
H462   H     0.71807   0.67832   0.36544   0.00000  Uiso   1.00
H463   H     0.70320   0.29805   0.36151   0.00000  Uiso   1.00
H464   H     0.67267   0.11929   0.40083   0.00000  Uiso   1.00
H465   H     0.65512   0.14927   0.44781   0.00000  Uiso   1.00
H466   H     0.63907   0.84081   0.50475   0.00000  Uiso   1.00
N467   N     0.65600   0.29171   0.44861   0.00000  Uiso   1.00
O468   O     0.66340   0.88529   0.45266   0.00000  Uiso   1.00
C469   C     0.78031   0.24264   0.47924   0.00000  Uiso   1.00
C470   C     0.72560   0.23785   0.57650   0.00000  Uiso   1.00
C471   C     0.71739   0.35798   0.60096   0.00000  Uiso   1.00
C472   C     0.72564   0.57617   0.60231   0.00000  Uiso   1.00
C473   C     0.74147   0.67226   0.57867   0.00000  Uiso   1.00
C474   C     0.74901   0.55197   0.55410   0.00000  Uiso   1.00
C475   C     0.74263   0.33697   0.55314   0.00000  Uiso   1.00
C476   C     0.75422   0.23552   0.52859   0.00000  Uiso   1.00
C477   C     0.76905   0.33780   0.50499   0.00000  Uiso   1.00
C478   C     0.79576   0.35894   0.45732   0.00000  Uiso   1.00
H479   H     0.71878   0.07855   0.57583   0.00000  Uiso   1.00
H480   H     0.70511   0.28522   0.61776   0.00000  Uiso   1.00
H481   H     0.71975   0.66334   0.62022   0.00000  Uiso   1.00
H482   H     0.74751   0.82972   0.57933   0.00000  Uiso   1.00
H483   H     0.76380   0.79082   0.53225   0.00000  Uiso   1.00
H484   H     0.77699   0.08772   0.47626   0.00000  Uiso   1.00
N485   N     0.76252   0.64780   0.53160   0.00000  Uiso   1.00
O486   O     0.75278   0.05081   0.52836   0.00000  Uiso   1.00
C487   C     0.78803   0.66668   0.48572   0.00000  Uiso   1.00
C488   C     0.85097   0.68819   0.39181   0.00000  Uiso   1.00
C489   C     0.86385   0.57701   0.36920   0.00000  Uiso   1.00
C490   C     0.85457   0.35679   0.36726   0.00000  Uiso   1.00
C491   C     0.83399   0.25119   0.38898   0.00000  Uiso   1.00
C492   C     0.82320   0.36506   0.41235   0.00000  Uiso   1.00
C493   C     0.82987   0.58071   0.41347   0.00000  Uiso   1.00
C494   C     0.81586   0.67738   0.43702   0.00000  Uiso   1.00
C495   C     0.79968   0.57237   0.46012   0.00000  Uiso   1.00
C496   C     0.77292   0.55114   0.50780   0.00000  Uiso   1.00
H497   H     0.85808   0.84823   0.39270   0.00000  Uiso   1.00
H498   H     0.88035   0.65763   0.35414   0.00000  Uiso   1.00
H499   H     0.86340   0.27565   0.35043   0.00000  Uiso   1.00
H500   H     0.82735   0.09240   0.38797   0.00000  Uiso   1.00
H501   H     0.80628   0.12181   0.43340   0.00000  Uiso   1.00
H502   H     0.79148   0.82185   0.48877   0.00000  Uiso   1.00
N503   N     0.80733   0.26447   0.43397   0.00000  Uiso   1.00
O504   O     0.81757   0.86244   0.43716   0.00000  Uiso   1.00
C505   C     0.91969   0.26018   0.48673   0.00000  Uiso   1.00
C506   C     0.86201   0.25507   0.58277   0.00000  Uiso   1.00
C507   C     0.85283   0.37457   0.60671   0.00000  Uiso   1.00
C508   C     0.86144   0.59320   0.60799   0.00000  Uiso   1.00
C509   C     0.87857   0.69043   0.58474   0.00000  Uiso   1.00
C510   C     0.88701   0.57072   0.56064   0.00000  Uiso   1.00
C511   C     0.88022   0.35521   0.55978   0.00000  Uiso   1.00
C512   C     0.89230   0.25345   0.53558   0.00000  Uiso   1.00
C513   C     0.90810   0.35615   0.51222   0.00000  Uiso   1.00
C514   C     0.93610   0.37676   0.46500   0.00000  Uiso   1.00
H515   H     0.85498   0.09551   0.58216   0.00000  Uiso   1.00
H516   H     0.83966   0.30118   0.62324   0.00000  Uiso   1.00
H517   H     0.85484   0.67984   0.62554   0.00000  Uiso   1.00
H518   H     0.88478   0.84809   0.58532   0.00000  Uiso   1.00
H519   H     0.90287   0.81024   0.53892   0.00000  Uiso   1.00
H520   H     0.91578   0.10413   0.48372   0.00000  Uiso   1.00
N521   N     0.90149   0.66707   0.53839   0.00000  Uiso   1.00
O522   O     0.89020   0.06756   0.53536   0.00000  Uiso   1.00
C523   C     0.92869   0.68655   0.49312   0.00000  Uiso   1.00
C524   C     0.99078   0.70114   0.39888   0.00000  Uiso   1.00
C525   C     1.00194   0.58567   0.37569   0.00000  Uiso   1.00
C526   C     0.99287   0.36612   0.37411   0.00000  Uiso   1.00
C527   C     0.97357   0.26427   0.39647   0.00000  Uiso   1.00
C528   C     0.96366   0.38086   0.42007   0.00000  Uiso   1.00
C529   C     0.97069   0.59691   0.42108   0.00000  Uiso   1.00
C530   C     0.95726   0.69581   0.44474   0.00000  Uiso   1.00
C531   C     0.94059   0.59122   0.46776   0.00000  Uiso   1.00
C532   C     0.91256   0.57052   0.51496   0.00000  Uiso   1.00
H533   H     0.99795   0.86110   0.39963   0.00000  Uiso   1.00
H534   H     1.01696   0.66267   0.35992   0.00000  Uiso   1.00
H535   H     1.00083   0.28253   0.35704   0.00000  Uiso   1.00
H536   H     0.96707   0.10596   0.39570   0.00000  Uiso   1.00
H537   H     0.94659   0.13872   0.44132   0.00000  Uiso   1.00
H538   H     0.93258   0.84258   0.49613   0.00000  Uiso   1.00
N539   N     0.94790   0.28174   0.44183   0.00000  Uiso   1.00
O540   O     0.95936   0.88165   0.44493   0.00000  Uiso   1.00
C541   C     0.03163   0.22638   0.82163   0.00000  Uiso   1.00
C542   C     0.02287   0.32763   0.93241   0.00000  Uiso   1.00
C543   C     0.02471   0.47048   0.95923   0.00000  Uiso   1.00
C544   C     0.03261   0.68670   0.95939   0.00000  Uiso   1.00
C545   C     0.03776   0.75750   0.93224   0.00000  Uiso   1.00
C546   C     0.03517   0.61446   0.90538   0.00000  Uiso   1.00
C547   C     0.02886   0.40069   0.90530   0.00000  Uiso   1.00
C548   C     0.02888   0.27293   0.87764   0.00000  Uiso   1.00
C549   C     0.03271   0.34940   0.85058   0.00000  Uiso   1.00
C550   C     0.03722   0.31949   0.79635   0.00000  Uiso   1.00
H551   H     0.01691   0.17101   0.93280   0.00000  Uiso   1.00
H552   H     0.02013   0.41609   0.97867   0.00000  Uiso   1.00
H553   H     0.03419   0.79086   0.97901   0.00000  Uiso   1.00
H554   H     0.04322   0.91280   0.93195   0.00000  Uiso   1.00
H555   H     0.04034   0.83031   0.88028   0.00000  Uiso   1.00
H556   H     0.02656   0.06824   0.81876   0.00000  Uiso   1.00
N557   N     0.03849   0.68628   0.87974   0.00000  Uiso   1.00
O558   O     0.02695   0.08749   0.87753   0.00000  Uiso   1.00
C559   C     0.04347   0.65799   0.82778   0.00000  Uiso   1.00
C560   C     0.05713   0.56622   0.71818   0.00000  Uiso   1.00
C561   C     0.05761   0.42756   0.69189   0.00000  Uiso   1.00
C562   C     0.04966   0.21116   0.69164   0.00000  Uiso   1.00
C563   C     0.04200   0.13557   0.71818   0.00000  Uiso   1.00
C564   C     0.04267   0.27509   0.74462   0.00000  Uiso   1.00
C565   C     0.04902   0.48901   0.74474   0.00000  Uiso   1.00
C566   C     0.04736   0.61362   0.77202   0.00000  Uiso   1.00
C567   C     0.04272   0.53558   0.79890   0.00000  Uiso   1.00
C568   C     0.03825   0.56554   0.85313   0.00000  Uiso   1.00
H569   H     0.06330   0.72331   0.71788   0.00000  Uiso   1.00
H570   H     0.06400   0.48533   0.67293   0.00000  Uiso   1.00
H571   H     0.04986   0.11045   0.67241   0.00000  Uiso   1.00
H572   H     0.03625  -0.02036   0.71835   0.00000  Uiso   1.00
H573   H     0.03594   0.05628   0.76939   0.00000  Uiso   1.00
H574   H     0.04845   0.81597   0.83062   0.00000  Uiso   1.00
N575   N     0.03783   0.20039   0.76993   0.00000  Uiso   1.00
O576   O     0.04904   0.79848   0.77203   0.00000  Uiso   1.00
C577   C     0.15607   0.22358   0.82750   0.00000  Uiso   1.00
C578   C     0.14612   0.32175   0.93803   0.00000  Uiso   1.00
C579   C     0.14780   0.46413   0.96484   0.00000  Uiso   1.00
C580   C     0.15560   0.68024   0.96501   0.00000  Uiso   1.00
C581   C     0.16084   0.75139   0.93789   0.00000  Uiso   1.00
C582   C     0.15851   0.60899   0.91108   0.00000  Uiso   1.00
C583   C     0.15226   0.39531   0.91097   0.00000  Uiso   1.00
C584   C     0.15256   0.26825   0.88335   0.00000  Uiso   1.00
C585   C     0.15669   0.34550   0.85637   0.00000  Uiso   1.00
C586   C     0.16227   0.31804   0.80238   0.00000  Uiso   1.00
H587   H     0.14017   0.16513   0.93839   0.00000  Uiso   1.00
H588   H     0.14320   0.40953   0.98426   0.00000  Uiso   1.00
H589   H     0.15706   0.78408   0.98461   0.00000  Uiso   1.00
H590   H     0.16621   0.90655   0.93762   0.00000  Uiso   1.00
H591   H     0.16393   0.82552   0.88606   0.00000  Uiso   1.00
H592   H     0.15099   0.06540   0.82460   0.00000  Uiso   1.00
N593   N     0.16206   0.68143   0.88550   0.00000  Uiso   1.00
O594   O     0.15066   0.08289   0.88324   0.00000  Uiso   1.00
C595   C     0.16788   0.65519   0.83373   0.00000  Uiso   1.00
C596   C     0.18585   0.57258   0.72522   0.00000  Uiso   1.00
C597   C     0.18803   0.43733   0.69934   0.00000  Uiso   1.00
C598   C     0.17952   0.21988   0.69884   0.00000  Uiso   1.00
C599   C     0.16997   0.14036   0.72484   0.00000  Uiso   1.00
C600   C     0.16953   0.27753   0.75107   0.00000  Uiso   1.00
C601   C     0.17616   0.49205   0.75133   0.00000  Uiso   1.00
C602   C     0.17342   0.61441   0.77835   0.00000  Uiso   1.00
C603   C     0.16783   0.53428   0.80499   0.00000  Uiso   1.00
C604   C     0.16218   0.56158   0.85895   0.00000  Uiso   1.00
H605   H     0.19208   0.72993   0.72503   0.00000  Uiso   1.00
H606   H     0.19623   0.49845   0.68088   0.00000  Uiso   1.00
H607   H     0.18086   0.12166   0.67985   0.00000  Uiso   1.00
H608   H     0.16390  -0.01627   0.72485   0.00000  Uiso   1.00
H609   H     0.16172   0.05639   0.77555   0.00000  Uiso   1.00
H610   H     0.17282   0.81313   0.83661   0.00000  Uiso   1.00
N611   N     0.16362   0.20054   0.77611   0.00000  Uiso   1.00
O612   O     0.17520   0.79949   0.77840   0.00000  Uiso   1.00
C613   C     0.28056   0.22683   0.83609   0.00000  Uiso   1.00
C614   C     0.26940   0.32092   0.94632   0.00000  Uiso   1.00
C615   C     0.27117   0.46309   0.97318   0.00000  Uiso   1.00
C616   C     0.27932   0.67994   0.97353   0.00000  Uiso   1.00
C617   C     0.28484   0.75227   0.94653   0.00000  Uiso   1.00
C618   C     0.28236   0.60996   0.91964   0.00000  Uiso   1.00
C619   C     0.27584   0.39562   0.91938   0.00000  Uiso   1.00
C620   C     0.27626   0.26906   0.89177   0.00000  Uiso   1.00
C621   C     0.28088   0.34774   0.86493   0.00000  Uiso   1.00
C622   C     0.28713   0.32267   0.81112   0.00000  Uiso   1.00
H623   H     0.26323   0.16379   0.94657   0.00000  Uiso   1.00
H624   H     0.26641   0.40775   0.99252   0.00000  Uiso   1.00
H625   H     0.28088   0.78355   0.99320   0.00000  Uiso   1.00
H626   H     0.29055   0.90819   0.94641   0.00000  Uiso   1.00
H627   H     0.28794   0.82730   0.89470   0.00000  Uiso   1.00
H628   H     0.27539   0.06841   0.83308   0.00000  Uiso   1.00
N629   N     0.28617   0.68337   0.89416   0.00000  Uiso   1.00
O630   O     0.27409   0.08306   0.89154   0.00000  Uiso   1.00
C631   C     0.29257   0.65910   0.84258   0.00000  Uiso   1.00
C632   C     0.31223   0.58290   0.73464   0.00000  Uiso   1.00
C633   C     0.31435   0.44831   0.70867   0.00000  Uiso   1.00
C634   C     0.30491   0.22900   0.70771   0.00000  Uiso   1.00
C635   C     0.29510   0.14783   0.73355   0.00000  Uiso   1.00
C636   C     0.29481   0.28438   0.75992   0.00000  Uiso   1.00
C637   C     0.30187   0.49990   0.76045   0.00000  Uiso   1.00
C638   C     0.29890   0.62117   0.78744   0.00000  Uiso   1.00
C639   C     0.29284   0.53927   0.81389   0.00000  Uiso   1.00
C640   C     0.28649   0.56415   0.86764   0.00000  Uiso   1.00
H641   H     0.31904   0.74150   0.73475   0.00000  Uiso   1.00
H642   H     0.32351   0.51189   0.69056   0.00000  Uiso   1.00
H643   H     0.30601   0.13108   0.68856   0.00000  Uiso   1.00
H644   H     0.28883  -0.00939   0.73335   0.00000  Uiso   1.00
H645   H     0.28657   0.06153   0.78417   0.00000  Uiso   1.00
H646   H     0.29761   0.81729   0.84554   0.00000  Uiso   1.00
N647   N     0.28861   0.20602   0.78483   0.00000  Uiso   1.00
O648   O     0.30080   0.80663   0.78762   0.00000  Uiso   1.00
C649   C     0.40685   0.23676   0.83844   0.00000  Uiso   1.00
C650   C     0.39299   0.32532   0.94804   0.00000  Uiso   1.00
C651   C     0.39450   0.46684   0.97487   0.00000  Uiso   1.00
C652   C     0.40305   0.68443   0.97536   0.00000  Uiso   1.00
C653   C     0.40937   0.75855   0.94856   0.00000  Uiso   1.00
C654   C     0.40723   0.61705   0.92171   0.00000  Uiso   1.00
C655   C     0.40037   0.40203   0.92134   0.00000  Uiso   1.00
C656   C     0.40144   0.27675   0.89388   0.00000  Uiso   1.00
C657   C     0.40678   0.35688   0.86721   0.00000  Uiso   1.00
C658   C     0.41343   0.33252   0.81346   0.00000  Uiso   1.00
H659   H     0.38634   0.16722   0.94812   0.00000  Uiso   1.00
H660   H     0.38920   0.41044   0.99409   0.00000  Uiso   1.00
H661   H     0.40427   0.78717   0.99499   0.00000  Uiso   1.00
H662   H     0.41542   0.91523   0.94857   0.00000  Uiso   1.00
H663   H     0.41338   0.83557   0.89689   0.00000  Uiso   1.00
H664   H     0.40164   0.07826   0.83543   0.00000  Uiso   1.00
N665   N     0.41172   0.69186   0.89637   0.00000  Uiso   1.00
O666   O     0.39910   0.09039   0.89363   0.00000  Uiso   1.00
C667   C     0.41889   0.66894   0.84495   0.00000  Uiso   1.00
C668   C     0.43497   0.58653   0.73603   0.00000  Uiso   1.00
C669   C     0.43395   0.44675   0.70922   0.00000  Uiso   1.00
C670   C     0.42494   0.22811   0.70844   0.00000  Uiso   1.00
C671   C     0.41799   0.15192   0.73503   0.00000  Uiso   1.00
C672   C     0.41954   0.29151   0.76186   0.00000  Uiso   1.00
C673   C     0.42662   0.50706   0.76240   0.00000  Uiso   1.00
C674   C     0.42493   0.63065   0.78974   0.00000  Uiso   1.00
C675   C     0.41917   0.54921   0.81625   0.00000  Uiso   1.00
C676   C     0.41245   0.57342   0.86994   0.00000  Uiso   1.00
H677   H     0.44201   0.74550   0.73619   0.00000  Uiso   1.00
H678   H     0.44023   0.50592   0.69035   0.00000  Uiso   1.00
H679   H     0.42404   0.12644   0.68880   0.00000  Uiso   1.00
H680   H     0.41200  -0.00482   0.73490   0.00000  Uiso   1.00
H681   H     0.41258   0.07089   0.78643   0.00000  Uiso   1.00
H682   H     0.42400   0.82725   0.84792   0.00000  Uiso   1.00
N683   N     0.41445   0.21506   0.78704   0.00000  Uiso   1.00
O684   O     0.42720   0.81695   0.79004   0.00000  Uiso   1.00
C685   C     0.53428   0.24560   0.83489   0.00000  Uiso   1.00
C686   C     0.51780   0.33365   0.94379   0.00000  Uiso   1.00
C687   C     0.51710   0.47238   0.96996   0.00000  Uiso   1.00
C688   C     0.52590   0.69015   0.97038   0.00000  Uiso   1.00
C689   C     0.53433   0.76684   0.94401   0.00000  Uiso   1.00
C690   C     0.53352   0.62671   0.91757   0.00000  Uiso   1.00
C691   C     0.52674   0.41206   0.91742   0.00000  Uiso   1.00
C692   C     0.52879   0.28763   0.89029   0.00000  Uiso   1.00
C693   C     0.53426   0.36689   0.86357   0.00000  Uiso   1.00
C694   C     0.53992   0.33827   0.80957   0.00000  Uiso   1.00
H695   H     0.51109   0.17560   0.94400   0.00000  Uiso   1.00
H696   H     0.50997   0.41379   0.98879   0.00000  Uiso   1.00
H697   H     0.52557   0.79060   0.98960   0.00000  Uiso   1.00
H698   H     0.54061   0.92378   0.94395   0.00000  Uiso   1.00
H699   H     0.54001   0.84473   0.89268   0.00000  Uiso   1.00
H700   H     0.52929   0.08769   0.83210   0.00000  Uiso   1.00
N701   N     0.53868   0.70179   0.89231   0.00000  Uiso   1.00
O702   O     0.52654   0.10168   0.89027   0.00000  Uiso   1.00
C703   C     0.54559   0.67592   0.84080   0.00000  Uiso   1.00
C704   C     0.55604   0.57784   0.73046   0.00000  Uiso   1.00
C705   C     0.55284   0.43277   0.70334   0.00000  Uiso   1.00
C706   C     0.54467   0.21596   0.70308   0.00000  Uiso   1.00
C707   C     0.54028   0.14622   0.73040   0.00000  Uiso   1.00
C708   C     0.54346   0.29009   0.75741   0.00000  Uiso   1.00
C709   C     0.55005   0.50442   0.75755   0.00000  Uiso   1.00
C710   C     0.54978   0.63174   0.78514   0.00000  Uiso   1.00
C711   C     0.54531   0.55409   0.81206   0.00000  Uiso   1.00
C712   C     0.53964   0.58272   0.86602   0.00000  Uiso   1.00
H713   H     0.56283   0.73596   0.73026   0.00000  Uiso   1.00
H714   H     0.55678   0.48662   0.68382   0.00000  Uiso   1.00
H715   H     0.54241   0.11074   0.68328   0.00000  Uiso   1.00
H716   H     0.53471  -0.00944   0.73061   0.00000  Uiso   1.00
H717   H     0.53834   0.07431   0.78256   0.00000  Uiso   1.00
H718   H     0.55053   0.83371   0.84354   0.00000  Uiso   1.00
N719   N     0.53998   0.21790   0.78303   0.00000  Uiso   1.00
O720   O     0.55179   0.81729   0.78521   0.00000  Uiso   1.00
C721   C     0.66209   0.23940   0.81255   0.00000  Uiso   1.00
C722   C     0.64881   0.33520   0.92222   0.00000  Uiso   1.00
C723   C     0.64907   0.47580   0.94862   0.00000  Uiso   1.00
C724   C     0.65718   0.69228   0.94876   0.00000  Uiso   1.00
C725   C     0.66426   0.76601   0.92201   0.00000  Uiso   1.00
C726   C     0.66319   0.62525   0.89552   0.00000  Uiso   1.00
C727   C     0.65673   0.41134   0.89553   0.00000  Uiso   1.00
C728   C     0.65838   0.28608   0.86832   0.00000  Uiso   1.00
C729   C     0.66295   0.36309   0.84135   0.00000  Uiso   1.00
C730   C     0.66641   0.32858   0.78687   0.00000  Uiso   1.00
H731   H     0.64224   0.17754   0.92253   0.00000  Uiso   1.00
H732   H     0.64299   0.41914   0.96773   0.00000  Uiso   1.00
H733   H     0.65738   0.79413   0.96807   0.00000  Uiso   1.00
H734   H     0.66995   0.92176   0.92174   0.00000  Uiso   1.00
H735   H     0.66976   0.84292   0.87057   0.00000  Uiso   1.00
H736   H     0.65730   0.08199   0.80997   0.00000  Uiso   1.00
N737   N     0.66795   0.69906   0.87011   0.00000  Uiso   1.00
O738   O     0.65683   0.10163   0.86847   0.00000  Uiso   1.00
C739   C     0.67356   0.66966   0.81816   0.00000  Uiso   1.00
C740   C     0.67652   0.55181   0.70604   0.00000  Uiso   1.00
C741   C     0.67194   0.40260   0.67884   0.00000  Uiso   1.00
C742   C     0.66456   0.18773   0.67915   0.00000  Uiso   1.00
C743   C     0.66183   0.12308   0.70695   0.00000  Uiso   1.00
C744   C     0.66663   0.27154   0.73405   0.00000  Uiso   1.00
C745   C     0.67288   0.48484   0.73382   0.00000  Uiso   1.00
C746   C     0.67474   0.61757   0.76176   0.00000  Uiso   1.00
C747   C     0.67184   0.54434   0.78916   0.00000  Uiso   1.00
C748   C     0.66837   0.57882   0.84369   0.00000  Uiso   1.00
H749   H     0.68262   0.70829   0.70539   0.00000  Uiso   1.00
H750   H     0.67409   0.45127   0.65875   0.00000  Uiso   1.00
H751   H     0.66148   0.07988   0.65935   0.00000  Uiso   1.00
H752   H     0.65633  -0.03204   0.70746   0.00000  Uiso   1.00
H753   H     0.66389   0.06174   0.75987   0.00000  Uiso   1.00
H754   H     0.67880   0.82792   0.82088   0.00000  Uiso   1.00
N755   N     0.66506   0.20430   0.76015   0.00000  Uiso   1.00
O756   O     0.67738   0.80424   0.76181   0.00000  Uiso   1.00
C757   C     0.78484   0.23474   0.81121   0.00000  Uiso   1.00
C758   C     0.77492   0.33510   0.92163   0.00000  Uiso   1.00
C759   C     0.77593   0.47671   0.94823   0.00000  Uiso   1.00
C760   C     0.78410   0.69340   0.94845   0.00000  Uiso   1.00
C761   C     0.79048   0.76629   0.92157   0.00000  Uiso   1.00
C762   C     0.78864   0.62440   0.89489   0.00000  Uiso   1.00
C763   C     0.78205   0.41018   0.89479   0.00000  Uiso   1.00
C764   C     0.78260   0.28310   0.86730   0.00000  Uiso   1.00
C765   C     0.78653   0.35941   0.84023   0.00000  Uiso   1.00
C766   C     0.78934   0.32520   0.78564   0.00000  Uiso   1.00
H767   H     0.76849   0.17761   0.92193   0.00000  Uiso   1.00
H768   H     0.77042   0.42077   0.96745   0.00000  Uiso   1.00
H769   H     0.78494   0.79625   0.96790   0.00000  Uiso   1.00
H770   H     0.79616   0.92205   0.92133   0.00000  Uiso   1.00
H771   H     0.79460   0.84139   0.86989   0.00000  Uiso   1.00
H772   H     0.77967   0.07646   0.80843   0.00000  Uiso   1.00
N773   N     0.79264   0.69716   0.86936   0.00000  Uiso   1.00
O774   O     0.78068   0.09776   0.86724   0.00000  Uiso   1.00
C775   C     0.79713   0.66699   0.81723   0.00000  Uiso   1.00
C776   C     0.80136   0.55469   0.70544   0.00000  Uiso   1.00
C777   C     0.79796   0.40834   0.67838   0.00000  Uiso   1.00
C778   C     0.79044   0.19295   0.67847   0.00000  Uiso   1.00
C779   C     0.78671   0.12554   0.70599   0.00000  Uiso   1.00
C780   C     0.79049   0.27143   0.73299   0.00000  Uiso   1.00
C781   C     0.79673   0.48492   0.73292   0.00000  Uiso   1.00
C782   C     0.79790   0.61554   0.76079   0.00000  Uiso   1.00
C783   C     0.79502   0.54154   0.78811   0.00000  Uiso   1.00
C784   C     0.79230   0.57593   0.84275   0.00000  Uiso   1.00
H785   H     0.80741   0.71129   0.70493   0.00000  Uiso   1.00
H786   H     0.80105   0.45948   0.65857   0.00000  Uiso   1.00
H787   H     0.78794   0.08667   0.65872   0.00000  Uiso   1.00
H788   H     0.78124  -0.02965   0.70639   0.00000  Uiso   1.00
H789   H     0.78635   0.05823   0.75842   0.00000  Uiso   1.00
H790   H     0.80242   0.82547   0.82005   0.00000  Uiso   1.00
N791   N     0.78814   0.20209   0.75888   0.00000  Uiso   1.00
O792   O     0.79990   0.80103   0.76084   0.00000  Uiso   1.00
C793   C     0.90794   0.23041   0.81507   0.00000  Uiso   1.00
C794   C     0.89984   0.33377   0.92596   0.00000  Uiso   1.00
C795   C     0.90185   0.47715   0.95278   0.00000  Uiso   1.00
C796   C     0.90965   0.69317   0.95288   0.00000  Uiso   1.00
C797   C     0.91470   0.76354   0.92570   0.00000  Uiso   1.00
C798   C     0.91216   0.62040   0.89888   0.00000  Uiso   1.00
C799   C     0.90584   0.40666   0.89884   0.00000  Uiso   1.00
C800   C     0.90580   0.27859   0.87119   0.00000  Uiso   1.00
C801   C     0.90944   0.35448   0.84407   0.00000  Uiso   1.00
C802   C     0.91289   0.32206   0.78963   0.00000  Uiso   1.00
H803   H     0.89376   0.17698   0.92635   0.00000  Uiso   1.00
H804   H     0.89749   0.42321   0.97227   0.00000  Uiso   1.00
H805   H     0.91128   0.79761   0.97249   0.00000  Uiso   1.00
H806   H     0.92006   0.91864   0.92536   0.00000  Uiso   1.00
H807   H     0.91739   0.83612   0.87376   0.00000  Uiso   1.00
H808   H     0.90285   0.07226   0.81225   0.00000  Uiso   1.00
N809   N     0.91549   0.69201   0.87323   0.00000  Uiso   1.00
O810   O     0.90390   0.09325   0.87111   0.00000  Uiso   1.00
C811   C     0.91995   0.66228   0.82114   0.00000  Uiso   1.00
C812   C     0.92849   0.55944   0.71033   0.00000  Uiso   1.00
C813   C     0.92694   0.41672   0.68363   0.00000  Uiso   1.00
C814   C     0.91930   0.20099   0.68358   0.00000  Uiso   1.00
C815   C     0.91378   0.12988   0.71067   0.00000  Uiso   1.00
C816   C     0.91606   0.27273   0.73741   0.00000  Uiso   1.00
C817   C     0.92227   0.48627   0.73741   0.00000  Uiso   1.00
C818   C     0.92208   0.61402   0.76500   0.00000  Uiso   1.00
C819   C     0.91844   0.53821   0.79213   0.00000  Uiso   1.00
C820   C     0.91505   0.57072   0.84660   0.00000  Uiso   1.00
H821   H     0.93453   0.71615   0.70991   0.00000  Uiso   1.00
H822   H     0.93152   0.47092   0.66419   0.00000  Uiso   1.00
H823   H     0.91805   0.09726   0.66405   0.00000  Uiso   1.00
H824   H     0.90823  -0.02555   0.71098   0.00000  Uiso   1.00
H825   H     0.91072   0.05691   0.76253   0.00000  Uiso   1.00
H826   H     0.92503   0.82042   0.82397   0.00000  Uiso   1.00
N827   N     0.91257   0.20090   0.76303   0.00000  Uiso   1.00
O828   O     0.92388   0.79910   0.76503   0.00000  Uiso   1.00


###################################### Twin Model 1 ###################################
# alpha-I-Quinacridone with lattice defect
# Twin Model 1
# Model name: "zwilling_geknickt_16, UC transformed with 100 010 331"

data_Twin-Model_1
_audit_creation_date              2022-03-04
_audit_creation_method            'Materials Studio'
_symmetry_space_group_name_H-M    'P1'
_symmetry_Int_Tables_number       1
_symmetry_cell_setting            triclinic
loop_
_symmetry_equiv_pos_as_xyz
  x,y,z
_cell_length_a                    3.9129
_cell_length_b                    6.9202
_cell_length_c                    86.6554
_cell_angle_alpha                 91.1075
_cell_angle_beta                  91.1768
_cell_angle_gamma                 116.3521
loop_
_atom_site_label
_atom_site_type_symbol
_atom_site_fract_x
_atom_site_fract_y
_atom_site_fract_z
_atom_site_U_iso_or_equiv
_atom_site_adp_type
_atom_site_occupancy
C1     C     0.82040   0.09909   0.07274   0.00000  Uiso   1.00
C2     C     0.30811  -0.00352   0.12595   0.00000  Uiso   1.00
C3     C     0.21630   0.09026   0.13875   0.00000  Uiso   1.00
C4     C     0.28351   0.30722   0.13874   0.00000  Uiso   1.00
C5     C     0.43822   0.42923   0.12568   0.00000  Uiso   1.00
C6     C     0.52388   0.33542   0.11285   0.00000  Uiso   1.00
C7     C     0.46895   0.12066   0.11293   0.00000  Uiso   1.00
C8     C     0.57865   0.04363   0.09973   0.00000  Uiso   1.00
C9     C     0.71880   0.17038   0.08663   0.00000  Uiso   1.00
C10    C     0.96344   0.23775   0.06041   0.00000  Uiso   1.00
H11    H     0.25412  -0.16195   0.12619   0.00000  Uiso   1.00
H12    H     0.09836  -0.00063   0.14808   0.00000  Uiso   1.00
H13    H     0.21721   0.37502   0.14810   0.00000  Uiso   1.00
H14    H     0.48678   0.58602   0.12549   0.00000  Uiso   1.00
H15    H     0.66968   0.59871   0.10062   0.00000  Uiso   1.00
H16    H     0.78653  -0.05477   0.07147   0.00000  Uiso   1.00
N17    N     0.65605   0.45531   0.10045   0.00000  Uiso   1.00
O18    O     0.55970  -0.14268   0.09981   0.00000  Uiso   1.00
C19    C     0.90085   0.52164   0.07536   0.00000  Uiso   1.00
C20    C     1.40813   0.62111   0.02195   0.00000  Uiso   1.00
C21    C     1.49764   0.52584   0.00916   0.00000  Uiso   1.00
C22    C     1.43146   0.30908   0.00935   0.00000  Uiso   1.00
C23    C     1.27937   0.18871   0.02248   0.00000  Uiso   1.00
C24    C     1.19531   0.28396   0.03526   0.00000  Uiso   1.00
C25    C     1.24985   0.49859   0.03508   0.00000  Uiso   1.00
C26    C     1.14167   0.57639   0.04830   0.00000  Uiso   1.00
C27    C     1.00227   0.45033   0.06145   0.00000  Uiso   1.00
C28    C     0.75764   0.38296   0.08770   0.00000  Uiso   1.00
H29    H     1.46154   0.77938   0.02163   0.00000  Uiso   1.00
H30    H     1.61282   0.61488  -0.00031   0.00000  Uiso   1.00
H31    H     1.49542   0.23956   0.00004   0.00000  Uiso   1.00
H32    H     1.23131   0.03204   0.02276   0.00000  Uiso   1.00
H33    H     1.05083   0.02143   0.04753   0.00000  Uiso   1.00
H34    H     0.93467   0.67547   0.07662   0.00000  Uiso   1.00
N35    N     1.06442   0.16482   0.04768   0.00000  Uiso   1.00
O36    O     1.16093   0.76273   0.04819   0.00000  Uiso   1.00
C37    C     0.88942   0.57239   0.23896   0.00000  Uiso   1.00
C38    C     0.37280   0.46213   0.29214   0.00000  Uiso   1.00
C39    C     0.27979   0.55405   0.30500   0.00000  Uiso   1.00
C40    C     0.34666   0.77100   0.30514   0.00000  Uiso   1.00
C41    C     0.50185   0.89478   0.29217   0.00000  Uiso   1.00
C42    C     0.58834   0.80271   0.27926   0.00000  Uiso   1.00
C43    C     0.53445   0.58811   0.27920   0.00000  Uiso   1.00
C44    C     0.64585   0.51300   0.26595   0.00000  Uiso   1.00
C45    C     0.78595   0.64134   0.25291   0.00000  Uiso   1.00
C46    C     1.03177   0.71274   0.22671   0.00000  Uiso   1.00
H47    H     0.31900   0.30368   0.29225   0.00000  Uiso   1.00
H48    H     0.16126   0.46182   0.31427   0.00000  Uiso   1.00
H49    H     0.27976   0.83752   0.31456   0.00000  Uiso   1.00
H50    H     0.55020   1.05157   0.29209   0.00000  Uiso   1.00
H51    H     0.73312   1.06728   0.26715   0.00000  Uiso   1.00
H52    H     0.85761   0.41904   0.23759   0.00000  Uiso   1.00
N53    N     0.72026   0.92406   0.26693   0.00000  Uiso   1.00
O54    O     0.62856   0.32704   0.26594   0.00000  Uiso   1.00
C55    C     0.96508   0.99375   0.24187   0.00000  Uiso   1.00
C56    C     1.48165   1.10401   0.18870   0.00000  Uiso   1.00
C57    C     1.57464   1.01208   0.17583   0.00000  Uiso   1.00
C58    C     1.50778   0.79513   0.17569   0.00000  Uiso   1.00
C59    C     1.35262   0.67135   0.18866   0.00000  Uiso   1.00
C60    C     1.26614   0.76343   0.20158   0.00000  Uiso   1.00
C61    C     1.32002   0.97803   0.20164   0.00000  Uiso   1.00
C62    C     1.20864   1.05314   0.21489   0.00000  Uiso   1.00
C63    C     1.06855   0.92481   0.22792   0.00000  Uiso   1.00
C64    C     0.82273   0.85340   0.25413   0.00000  Uiso   1.00
H65    H     1.53545   1.26245   0.18858   0.00000  Uiso   1.00
H66    H     1.69314   1.10431   0.16656   0.00000  Uiso   1.00
H67    H     1.57467   0.72861   0.16627   0.00000  Uiso   1.00
H68    H     1.30427   0.51457   0.18875   0.00000  Uiso   1.00
H69    H     1.12137   0.49886   0.21368   0.00000  Uiso   1.00
H70    H     0.99690   1.14711   0.24324   0.00000  Uiso   1.00
N71    N     1.13424   0.64208   0.21390   0.00000  Uiso   1.00
O72    O     1.22592   1.23909   0.21490   0.00000  Uiso   1.00
C73    C     0.95333   0.04461   0.40547   0.00000  Uiso   1.00
C74    C     0.44591  -0.05483   0.45888   0.00000  Uiso   1.00
C75    C     0.35637   0.04045   0.47167   0.00000  Uiso   1.00
C76    C     0.42253   0.25721   0.47148   0.00000  Uiso   1.00
C77    C     0.57466   0.37757   0.45835   0.00000  Uiso   1.00
C78    C     0.65877   0.28231   0.44557   0.00000  Uiso   1.00
C79    C     0.60422   0.06768   0.44575   0.00000  Uiso   1.00
C80    C     0.71242  -0.01012   0.43253   0.00000  Uiso   1.00
C81    C     0.85187   0.11593   0.41938   0.00000  Uiso   1.00
C82    C     1.09658   0.18328   0.39313   0.00000  Uiso   1.00
H83    H     0.39249  -0.21311   0.45920   0.00000  Uiso   1.00
H84    H     0.24117  -0.04859   0.48113   0.00000  Uiso   1.00
H85    H     0.35854   0.32673   0.48078   0.00000  Uiso   1.00
H86    H     0.62273   0.53424   0.45806   0.00000  Uiso   1.00
H87    H     0.80331   0.54484   0.43330   0.00000  Uiso   1.00
H88    H     0.91950  -0.10922   0.40421   0.00000  Uiso   1.00
N89    N     0.78970   0.40145   0.43315   0.00000  Uiso   1.00
O90    O     0.69315  -0.19647   0.43264   0.00000  Uiso   1.00
C91    C     1.03381   0.46717   0.40809   0.00000  Uiso   1.00
C92    C     1.54624   0.56975   0.35488   0.00000  Uiso   1.00
C93    C     1.63807   0.47596   0.34208   0.00000  Uiso   1.00
C94    C     1.57085   0.25900   0.34210   0.00000  Uiso   1.00
C95    C     1.41610   0.13700   0.35515   0.00000  Uiso   1.00
C96    C     1.33042   0.23082   0.36799   0.00000  Uiso   1.00
C97    C     1.38536   0.44557   0.36790   0.00000  Uiso   1.00
C98    C     1.27564   0.52262   0.38110   0.00000  Uiso   1.00
C99    C     1.13545   0.39587   0.39420   0.00000  Uiso   1.00
C100   C     0.89072   0.32851   0.42042   0.00000  Uiso   1.00
H101   H     1.60024   0.72818   0.35464   0.00000  Uiso   1.00
H102   H     1.75605   0.56685   0.33275   0.00000  Uiso   1.00
H103   H     1.63716   0.19120   0.33273   0.00000  Uiso   1.00
H104   H     1.36753  -0.01979   0.35535   0.00000  Uiso   1.00
H105   H     1.18456  -0.03247   0.38021   0.00000  Uiso   1.00
H106   H     1.06770   0.62103   0.40936   0.00000  Uiso   1.00
N107   N     1.19820   0.11093   0.38038   0.00000  Uiso   1.00
O108   O     1.29461   0.70893   0.38102   0.00000  Uiso   1.00
C109   C     0.75774   0.80706   0.57270   0.00000  Uiso   1.00
C110   C     1.35972   0.96523   0.62588   0.00000  Uiso   1.00
C111   C     1.47349   0.88492   0.63875   0.00000  Uiso   1.00
C112   C     1.40706   0.66815   0.63891   0.00000  Uiso   1.00
C113   C     1.23106   0.53268   0.62594   0.00000  Uiso   1.00
C114   C     1.12374   0.61310   0.61302   0.00000  Uiso   1.00
C115   C     1.17734   0.82761   0.61295   0.00000  Uiso   1.00
C116   C     1.04456   0.89076   0.59969   0.00000  Uiso   1.00
C117   C     0.88368   0.75072   0.58666   0.00000  Uiso   1.00
C118   C     0.59601   0.65570   0.56045   0.00000  Uiso   1.00
H119   H     1.41361   1.12376   0.62598   0.00000  Uiso   1.00
H120   H     1.60683   0.98549   0.64802   0.00000  Uiso   1.00
H121   H     1.48925   0.61017   0.64833   0.00000  Uiso   1.00
H122   H     1.18268   0.37584   0.62587   0.00000  Uiso   1.00
H123   H     0.95974   0.33768   0.60093   0.00000  Uiso   1.00
H124   H     0.78712   0.95913   0.57132   0.00000  Uiso   1.00
N125   N     0.97215   0.48068   0.60070   0.00000  Uiso   1.00
O126   O     1.06162   1.07665   0.59967   0.00000  Uiso   1.00
C127   C     0.68732   0.38844   0.57565   0.00000  Uiso   1.00
C128   C     0.08530   0.23006   0.52248   0.00000  Uiso   1.00
C129   C    -0.02820   0.31030   0.50959   0.00000  Uiso   1.00
C130   C     0.03898   0.52722   0.50941   0.00000  Uiso   1.00
C131   C     0.21473   0.66273   0.52238   0.00000  Uiso   1.00
C132   C     0.32161   0.58235   0.53531   0.00000  Uiso   1.00
C133   C     0.26782   0.36781   0.53540   0.00000  Uiso   1.00
C134   C     0.40053   0.30470   0.54866   0.00000  Uiso   1.00
C135   C     0.56140   0.44478   0.56168   0.00000  Uiso   1.00
C136   C     0.84910   0.53980   0.58789   0.00000  Uiso   1.00
H137   H     0.03112   0.07148   0.52239   0.00000  Uiso   1.00
H138   H    -0.16196   0.20950   0.50034   0.00000  Uiso   1.00
H139   H    -0.04225   0.58536   0.49996   0.00000  Uiso   1.00
H140   H     0.26340   0.81962   0.52243   0.00000  Uiso   1.00
H141   H     0.48552   0.85780   0.54740   0.00000  Uiso   1.00
H142   H     0.65792   0.23636   0.57703   0.00000  Uiso   1.00
N143   N     0.47307   0.71480   0.54763   0.00000  Uiso   1.00
O144   O     0.38347   0.11880   0.54868   0.00000  Uiso   1.00
C145   C     0.96254   0.49322   0.73895   0.00000  Uiso   1.00
C146   C     1.56455   0.65067   0.79213   0.00000  Uiso   1.00
C147   C     1.67825   0.57017   0.80499   0.00000  Uiso   1.00
C148   C     1.61175   0.35337   0.80513   0.00000  Uiso   1.00
C149   C     1.43570   0.21807   0.79216   0.00000  Uiso   1.00
C150   C     1.32840   0.29867   0.77925   0.00000  Uiso   1.00
C151   C     1.38215   0.51322   0.77919   0.00000  Uiso   1.00
C152   C     1.24946   0.57656   0.76594   0.00000  Uiso   1.00
C153   C     1.08844   0.43666   0.75290   0.00000  Uiso   1.00
C154   C     0.80051   0.34200   0.72670   0.00000  Uiso   1.00
H155   H     1.61849   0.80921   0.79224   0.00000  Uiso   1.00
H156   H     1.81161   0.67061   0.81426   0.00000  Uiso   1.00
H157   H     1.69390   0.29525   0.81455   0.00000  Uiso   1.00
H158   H     1.38726   0.06122   0.79208   0.00000  Uiso   1.00
H159   H     1.16418   0.02336   0.76714   0.00000  Uiso   1.00
H160   H     0.99214   0.64536   0.73758   0.00000  Uiso   1.00
N161   N     1.17668   0.16639   0.76692   0.00000  Uiso   1.00
O162   O     1.26672   0.76250   0.76593   0.00000  Uiso   1.00
C163   C     0.89159   0.07445   0.74186   0.00000  Uiso   1.00
C164   C     0.28960  -0.08300   0.68869   0.00000  Uiso   1.00
C165   C     0.17590  -0.00249   0.67582   0.00000  Uiso   1.00
C166   C     0.24240   0.21430   0.67568   0.00000  Uiso   1.00
C167   C     0.41844   0.34960   0.68866   0.00000  Uiso   1.00
C168   C     0.52573   0.26900   0.70157   0.00000  Uiso   1.00
C169   C     0.47199   0.05446   0.70163   0.00000  Uiso   1.00
C170   C     0.60467  -0.00889   0.71488   0.00000  Uiso   1.00
C171   C     0.76569   0.13101   0.72791   0.00000  Uiso   1.00
C172   C     1.05361   0.22567   0.75411   0.00000  Uiso   1.00
H173   H     0.23566  -0.24153   0.68857   0.00000  Uiso   1.00
H174   H     0.04256  -0.10293   0.66655   0.00000  Uiso   1.00
H175   H     0.16024   0.27242   0.66627   0.00000  Uiso   1.00
H176   H     0.46688   0.50645   0.68874   0.00000  Uiso   1.00
H177   H     0.68995   0.54431   0.71367   0.00000  Uiso   1.00
H178   H     0.86198  -0.07768   0.74323   0.00000  Uiso   1.00
N179   N     0.67745   0.40129   0.71389   0.00000  Uiso   1.00
O180   O     0.58742  -0.19483   0.71489   0.00000  Uiso   1.00
C181   C     0.16682   1.17899   0.90517   0.00000  Uiso   1.00
C182   C     0.76881   1.33725   0.95834   0.00000  Uiso   1.00
C183   C     0.88229   1.25697   0.97123   0.00000  Uiso   1.00
C184   C     0.81508   1.04005   0.97141   0.00000  Uiso   1.00
C185   C     0.63934   0.90457   0.95844   0.00000  Uiso   1.00
C186   C     0.53247   0.98498   0.94550   0.00000  Uiso   1.00
C187   C     0.58629   1.19953   0.94542   0.00000  Uiso   1.00
C188   C     0.45360   1.26268   0.93216   0.00000  Uiso   1.00
C189   C     0.29272   1.12262   0.91914   0.00000  Uiso   1.00
C190   C     0.00501   1.02765   0.89293   0.00000  Uiso   1.00
H191   H     0.82301   1.49584   0.95844   0.00000  Uiso   1.00
H192   H     1.01604   1.35775   0.98048   0.00000  Uiso   1.00
H193   H     0.89629   0.98187   0.98085   0.00000  Uiso   1.00
H194   H     0.59066   0.74768   0.95838   0.00000  Uiso   1.00
H195   H     0.36854   0.70955   0.93341   0.00000  Uiso   1.00
H196   H     0.19624   1.33108   0.90379   0.00000  Uiso   1.00
N197   N     0.38100   0.85256   0.93318   0.00000  Uiso   1.00
O198   O     0.47069   1.44858   0.93214   0.00000  Uiso   1.00
C199   C     0.09631   0.76035   0.90812   0.00000  Uiso   1.00
C200   C    -0.50560   0.60229   0.85494   0.00000  Uiso   1.00
C201   C    -0.61935   0.68263   0.84206   0.00000  Uiso   1.00
C202   C    -0.55290   0.89941   0.84191   0.00000  Uiso   1.00
C203   C    -0.37692   1.03485   0.85488   0.00000  Uiso   1.00
C204   C    -0.26962   0.95440   0.86780   0.00000  Uiso   1.00
C205   C    -0.32324   0.73989   0.86787   0.00000  Uiso   1.00
C206   C    -0.19049   0.67671   0.88113   0.00000  Uiso   1.00
C207   C    -0.02961   0.81672   0.89415   0.00000  Uiso   1.00
C208   C     0.25807   0.91168   0.92036   0.00000  Uiso   1.00
H209   H    -0.55950   0.44376   0.85483   0.00000  Uiso   1.00
H210   H    -0.75268   0.58209   0.83279   0.00000  Uiso   1.00
H211   H    -0.63506   0.95742   0.83249   0.00000  Uiso   1.00
H212   H    -0.32852   1.19169   0.85495   0.00000  Uiso   1.00
H213   H    -0.10560   1.22980   0.87989   0.00000  Uiso   1.00
H214   H     0.06690   0.60827   0.90950   0.00000  Uiso   1.00
N215   N    -0.11803   1.08680   0.88012   0.00000  Uiso   1.00
O216   O    -0.20757   0.49080   0.88114   0.00000  Uiso   1.00

# End
